# Supplementary material for: How does leaders' information-sharing behavior affect subordinates' taking charge behavior in public sector? A moderated mediation effect
Source: Front Psychol. 2022 Dec 7;13:938762. doi: 10.3389/fpsyg.2022.938762 (PMC9768551; doi:10.3389/fpsyg.2022.938762)
Supplement: Supplementary file 2 [file Data_Sheet_2.xlsx]

## Sheet: Sheet1
NO.	gender	age	education level	position level	working age	region	nature of job	1.My leader will let me know why the assignment of work has changed	2.My leader always informs me of the official rules and policies	3. My leader will give me clear work instructions	4. My leader will inform me of the future work plan related to me	5. My leader will inform me of the work schedule	6. My leader always informed me important official matters	7. My leader will tell me major changes in his/her family life	8. My leader shares his/her family chores with me	9. My leader tells me how he/she deals with family-related issues	9. My leader tells me how he/she deals with family-related issues	11. My leader shares his/her family plans with me	12. My leader often tells me about important events happening in his/her family	1. I am free to share thoughts/feelings and hopes with my leader	2. I could discuss my difficulties freely with my leader, and I know that my leader is willing to listen	3. If I can't work with my leader, I will feel sorry and lost	4. When I tell my leader about my problems, he/she offers constructive suggestions and expresses concern	5. I think there is more affection between my leader and me	1. Meaningful public welfare activities are very important to me	2. It's important for me to contribute to the social public welfare	3. I think it is important to have equal opportunities for citizens	4. In my opinion, all actions must conform to ethical rules	5. I feel sad when I see other people in trouble	6. I get angry when I see others being treated unfairly	7. I am willing to make personal efforts for the social public welfare	8. I am willing to sacrifice my own interests for the social public welfare	1. I will try my best to work with the improved procedure	2. I will try to change the way of work to improve my efficiency	3. I will try to introduce improved working procedures to the department	4. I will try to establish new working methods to improve the efficiency of the department	5. In order to improve the operation of department, I try to put forward some constructive suggestions.	6. I will try to correct imperfect/wrong working procedures or measures	7. I will try to eliminate unnecessary tasks	8. I will try to propose solutions to the problems department facing	9. I will try to introduce new working methods to improve work efficiency
1	2	2	3	2	1	2	1	7	9	5	5	3	5	3	5	5	3	5	3	3	5	7	7	5	7	7	9	9	7	9	7	5	7	5	7	7	7	7	5	7	5
2	2	2	2	1	2	2	1	9	9	7	7	7	9	5	5	7	3	3	3	7	9	7	9	7	9	9	9	9	7	7	9	7	9	9	9	9	9	9	9	9	9
3	2	2	3	2	1	1	2	9	9	7	7	7	7	7	5	3	3	3	3	5	5	7	7	5	7	7	7	7	7	9	9	9	9	9	9	9	9	9	9	9	9
4	1	2	2	2	1	1	2	5	5	7	3	3	7	1	1	1	3	1	1	3	3	1	5	3	1	3	3	9	3	3	7	5	7	5	1	3	3	5	5	1	1
5	1	1	3	2	1	1	2	9	9	9	9	9	9	5	5	5	1	1	3	7	9	9	9	9	9	9	9	9	9	9	9	9	9	9	9	9	9	9	9	9	9
6	2	1	2	2	1	1	1	9	7	7	7	7	7	1	1	1	1	1	1	7	7	7	7	7	7	7	7	7	7	7	7	7	7	7	7	7	7	7	7	7	7
7	2	2	2	2	1	3	4	5	3	5	5	3	3	1	1	1	1	1	1	3	3	1	3	3	3	3	7	5	3	3	3	5	9	9	9	9	9	9	9	9	9
8	1	1	2	2	1	1	1	9	9	9	7	7	9	5	1	5	3	3	3	9	9	7	7	7	9	9	7	9	9	9	9	9	9	9	9	9	9	9	9	9	9
9	1	1	2	2	1	1	2	5	7	9	7	5	9	3	7	5	3	5	3	5	5	7	9	7	5	5	7	7	7	7	7	5	7	7	7	9	5	7	7	7	7
10	1	1	1	1	1	1	2	1	1	1	1	1	1	1	1	1	1	1	1	1	1	1	1	1	9	9	9	9	9	9	9	9	9	9	9	9	9	9	9	9	9
11	2	2	2	2	2	1	2	9	9	9	9	9	9	9	3	5	1	1	1	5	7	7	9	7	9	9	9	9	9	9	9	9	9	9	9	9	9	9	9	9	9
12	2	1	2	2	1	1	2	9	9	9	9	5	5	3	5	7	3	3	3	5	7	5	7	5	9	9	9	7	7	9	7	7	7	7	7	7	7	7	7	7	7
13	1	2	2	2	3	1	2	9	5	9	5	9	5	1	3	5	5	5	5	5	9	5	9	9	5	5	9	9	9	9	9	9	9	9	9	9	9	9	9	9	9
14	1	2	2	2	3	1	2	9	7	7	5	7	7	1	1	1	1	1	1	5	5	5	7	7	9	7	9	7	9	9	9	9	9	9	9	9	9	9	9	9	9
15	2	2	3	2	1	2	2	7	7	7	5	7	5	3	5	5	5	5	3	5	5	5	5	5	7	7	7	7	7	7	5	7	7	7	7	7	7	7	5	7	7
16	2	1	2	2	1	1	2	9	9	9	9	9	9	5	1	5	1	5	5	9	9	9	9	9	9	9	9	9	9	9	9	9	9	9	9	9	9	9	9	9	9
17	2	1	2	1	1	1	2	9	9	9	9	9	9	1	1	1	1	1	1	9	9	9	9	9	9	9	9	9	9	9	9	9	9	9	9	9	9	9	9	9	9
18	1	2	2	2	1	2	2	3	3	5	7	7	5	1	1	3	3	3	3	5	3	3	5	5	7	7	7	9	9	9	9	7	9	9	9	7	7	9	7	5	7
19	2	2	2	1	2	1	2	9	9	9	9	9	9	9	5	5	5	5	5	9	9	9	9	9	9	9	9	7	9	9	9	7	7	9	9	9	7	7	9	7	7
20	1	2	2	2	2	1	2	7	5	7	5	7	9	3	3	1	1	1	1	5	1	7	7	5	5	7	7	7	7	7	7	7	7	7	7	7	7	5	5	7	7
21	1	2	2	1	1	2	1	9	9	9	9	9	9	9	9	9	9	9	9	9	9	9	9	9	9	9	9	9	9	9	9	9	9	9	9	9	9	9	9	9	9
22	2	2	2	2	1	1	2	9	9	7	7	5	5	1	1	1	1	1	1	5	7	7	7	7	7	7	7	9	5	3	7	1	9	9	9	9	7	7	1	1	1
23	2	2	3	2	3	2	2	9	9	9	9	9	9	5	1	1	1	1	3	7	7	9	9	7	7	7	7	7	9	5	7	3	9	7	7	7	7	7	7	7	7
24	1	2	3	1	1	1	2	9	7	7	7	7	9	1	1	1	1	1	3	7	7	7	7	7	7	9	9	9	7	9	9	5	7	9	7	7	7	7	7	7	7
25	2	2	2	2	2	2	4	7	7	9	9	9	9	5	3	3	1	1	1	5	5	3	5	5	7	7	9	9	7	9	9	9	7	9	7	7	7	7	7	7	9
26	2	1	2	2	1	1	2	7	7	7	5	7	7	1	1	1	1	1	1	5	5	5	5	5	5	5	7	7	7	7	7	5	5	5	5	5	5	5	5	5	5
27	1	2	2	2	3	2	4	7	7	7	7	1	7	1	1	1	1	1	1	1	1	1	1	1	7	7	9	7	7	7	7	7	7	7	7	7	7	7	7	7	7
28	2	2	2	2	1	1	1	7	9	9	9	9	9	9	9	9	9	9	9	9	9	9	9	9	9	9	9	9	9	9	9	9	9	9	9	9	9	9	9	9	9
29	1	2	3	1	2	1	1	7	7	7	7	7	5	5	5	5	5	3	5	7	7	7	7	7	7	7	7	7	7	7	7	7	7	7	7	5	7	7	7	7	7
30	2	2	3	3	1	2	2	1	7	5	3	7	5	3	1	1	1	1	1	3	5	5	5	3	3	3	9	9	7	9	9	7	7	7	7	7	7	7	7	7	7
31	1	2	1	2	4	2	4	3	5	7	7	7	7	3	3	3	3	3	3	3	3	5	3	5	7	7	7	7	7	7	7	7	7	7	7	7	7	7	7	7	7
32	1	2	2	2	1	1	1	5	5	9	3	7	9	5	3	1	3	1	1	1	1	1	5	1	1	1	9	5	7	9	9	5	5	5	5	5	7	5	9	7	5
33	1	2	1	3	4	2	4	9	9	9	9	5	5	3	3	5	3	1	1	9	9	9	9	9	9	9	9	9	9	9	9	9	9	9	9	9	9	9	9	9	9
34	2	2	3	3	1	2	1	7	5	5	7	3	3	1	3	1	1	1	3	3	3	3	3	5	5	5	7	7	7	7	7	5	5	7	7	7	7	7	7	5	7
35	2	2	2	1	1	1	2	9	9	9	9	9	9	5	5	5	5	5	5	5	5	5	5	9	9	9	9	9	9	9	9	9	9	9	9	9	9	9	9	9	9
36	1	3	2	4	5	2	1	9	9	9	9	9	9	9	9	9	9	9	9	9	9	9	9	9	9	9	9	9	9	9	9	9	9	9	9	9	9	9	9	9	9
37	1	2	2	2	2	1	2	1	1	1	1	7	1	1	1	1	1	1	1	5	3	1	1	1	9	9	9	9	9	7	7	7	7	7	7	7	7	7	7	7	7
38	1	2	2	3	3	2	1	7	7	7	7	7	7	7	5	7	7	7	7	7	7	7	7	7	9	9	9	9	9	7	9	9	9	9	9	9	9	7	7	7	7
39	1	2	2	2	2	1	2	7	7	7	7	5	7	5	5	5	5	5	5	5	5	5	7	7	7	7	7	7	7	7	7	7	7	7	7	5	5	5	5	5	7
40	1	3	2	3	4	1	2	9	9	9	9	5	9	1	1	1	1	1	1	9	1	1	9	5	9	9	9	5	5	5	9	1	1	5	5	1	1	1	1	1	1
41	1	2	2	1	4	1	2	5	5	7	3	3	3	3	5	5	5	3	5	5	3	3	5	3	5	7	7	7	7	7	7	5	7	7	7	7	7	7	7	7	7
42	1	2	2	2	3	1	1	9	9	9	9	9	9	9	9	9	9	9	9	9	9	9	9	9	9	9	9	9	9	9	9	9	9	9	9	9	9	9	9	9	9
43	1	2	2	2	2	3	2	7	7	7	7	9	7	7	7	7	7	7	5	7	7	5	7	7	7	7	7	7	9	7	9	9	9	9	7	7	7	7	7	7	7
44	1	1	2	2	1	1	2	5	5	5	7	7	7	5	7	5	5	5	5	5	5	5	7	7	5	7	7	7	7	7	7	7	7	7	7	7	7	7	7	7	7
45	1	4	1	2	5	3	1	7	7	9	7	5	9	5	5	7	7	7	7	7	7	7	7	7	7	9	7	7	7	5	7	7	7	7	7	9	9	9	7	9	9
46	2	3	2	2	4	1	2	9	9	9	9	9	9	7	9	9	7	7	9	9	9	9	9	9	9	9	9	9	9	9	9	9	9	9	9	9	9	9	9	9	9
47	2	3	2	3	5	1	2	7	7	7	7	1	5	1	1	1	1	1	1	7	7	3	7	5	9	9	9	7	7	9	9	7	7	9	9	9	7	9	7	7	9
48	1	2	2	2	1	1	2	7	7	7	7	7	7	3	5	5	5	1	1	7	7	7	7	7	7	7	7	9	7	9	9	7	7	9	7	7	7	7	7	7	7
49	1	2	2	2	1	1	1	5	5	5	5	5	5	5	5	5	5	5	5	5	5	5	5	5	5	5	5	5	5	5	5	5	5	5	5	5	5	5	5	5	5
50	1	2	2	2	1	1	1	9	7	7	7	5	7	7	5	5	5	5	5	7	7	7	7	7	9	9	9	9	9	9	9	9	9	9	9	9	9	9	9	9	9
51	2	2	3	3	1	1	2	9	9	9	9	7	9	3	7	5	5	3	5	7	7	5	9	9	9	9	9	9	7	7	9	7	9	9	9	9	9	9	7	9	9
52	2	2	3	2	2	3	4	1	1	5	1	1	3	1	1	1	1	1	1	1	1	1	1	1	5	5	7	7	7	7	7	5	5	7	5	5	5	5	7	5	5
53	1	5	4	5	5	1	3	1	1	1	1	1	1	1	1	1	1	1	1	1	1	1	1	1	1	1	1	1	1	1	1	1	1	1	1	1	1	1	1	1	1
54	2	2	2	2	2	2	2	7	9	9	9	9	9	5	7	5	1	3	1	3	5	1	7	5	7	5	9	7	5	7	7	5	7	7	5	5	5	5	7	5	5
55	2	2	2	2	2	2	4	7	7	7	5	5	5	1	3	1	1	1	1	3	3	5	5	5	7	7	9	9	9	9	7	7	7	7	7	7	7	7	7	7	7
56	2	3	2	2	2	2	2	5	5	5	1	7	7	5	5	5	5	1	3	7	3	5	1	3	1	5	5	5	1	3	5	5	5	3	3	3	1	1	1	1	1
57	1	2	2	2	1	2	2	7	5	7	3	3	5	5	7	7	7	5	5	7	7	5	5	7	5	5	7	5	7	7	7	5	5	5	5	7	7	5	7	7	7
58	1	3	2	1	4	2	4	5	9	5	3	1	5	3	1	1	1	1	1	3	3	5	5	5	5	5	9	9	7	7	5	5	9	7	7	7	7	7	7	7	7
59	2	1	2	2	1	2	1	7	7	7	5	7	7	3	3	1	1	1	1	5	5	5	7	5	9	9	5	9	7	9	9	9	9	9	5	3	3	3	5	5	5
60	1	3	2	2	4	2	4	1	9	5	5	1	1	1	1	1	1	1	1	1	1	5	5	5	5	5	5	9	9	9	7	7	9	7	5	5	5	5	5	5	5
61	2	2	2	2	2	2	4	9	9	9	7	5	9	1	1	3	1	1	1	9	5	5	9	9	7	9	9	7	5	7	9	9	9	9	7	9	7	9	9	9	7
62	2	2	3	2	1	1	1	5	7	7	5	5	7	3	7	1	1	1	1	7	7	5	7	7	7	7	7	7	9	9	9	7	9	9	9	9	7	9	9	9	9
63	2	2	3	3	4	1	1	9	9	9	9	9	9	9	9	5	5	5	5	5	5	5	5	5	9	9	9	9	5	5	9	9	9	9	9	9	9	9	5	5	5
64	2	2	3	3	1	1	4	5	7	9	7	9	7	3	1	1	1	1	1	3	3	7	7	5	5	5	7	5	5	7	7	5	9	7	5	7	7	7	9	7	9
65	1	2	2	2	2	3	1	7	7	5	5	7	7	3	3	3	3	3	3	5	5	5	5	5	5	5	5	5	5	5	5	5	5	7	7	7	7	7	7	7	7
66	1	2	3	2	1	1	4	7	5	7	7	7	7	5	5	3	3	3	3	3	3	7	7	7	7	7	7	7	9	9	9	9	9	9	7	7	7	7	7	7	7
67	2	2	3	2	1	1	4	7	7	7	5	9	9	9	9	9	5	7	7	9	9	9	9	9	9	9	9	7	7	7	7	7	7	7	7	7	7	5	5	7	7
68	1	2	3	2	3	1	2	9	9	9	9	9	9	9	3	3	3	3	3	3	3	3	3	3	5	5	5	5	5	5	5	5	5	5	5	5	5	5	5	5	5
69	2	2	2	2	4	1	1	9	7	5	5	5	5	1	7	7	9	5	9	9	9	9	9	9	9	9	9	9	9	9	9	5	9	9	9	9	9	9	9	9	9
70	2	2	3	2	1	1	4	9	9	9	9	9	9	5	5	5	5	5	5	9	9	9	9	9	9	9	7	9	9	9	9	7	9	9	9	9	9	9	9	9	7
71	2	2	3	2	1	1	4	9	9	9	9	9	9	1	1	1	1	1	1	9	9	9	9	9	9	9	9	9	9	9	9	9	9	9	9	9	7	9	7	7	9
72	2	2	3	1	1	1	4	7	7	7	5	7	7	3	1	1	1	1	1	1	3	3	5	5	9	7	7	7	9	9	9	5	5	5	5	7	7	5	5	5	7
73	2	2	1	2	2	2	4	5	7	7	7	7	1	1	1	1	1	1	1	5	1	1	7	7	5	5	9	9	7	7	7	3	7	7	5	7	7	7	9	9	9
74	2	2	2	2	1	1	2	7	7	7	7	7	7	5	5	3	3	3	3	3	5	5	5	7	7	7	7	7	7	7	7	7	7	7	7	7	7	7	7	7	7
75	1	2	3	2	1	1	1	7	7	7	7	7	7	5	7	5	3	5	3	5	5	7	9	7	9	9	9	9	9	9	9	9	9	9	9	9	9	9	9	9	9
76	2	2	2	2	2	1	2	9	9	9	9	9	9	9	9	9	9	9	3	9	9	9	9	9	9	9	9	9	9	9	9	9	9	9	9	9	9	9	9	9	9
77	1	2	3	3	2	3	2	7	9	7	9	9	7	1	3	3	3	3	1	7	5	5	5	5	5	5	5	7	5	5	5	5	5	7	7	5	7	7	7	7	7
78	1	2	2	2	2	1	2	5	7	7	7	7	9	5	3	3	1	1	3	7	7	3	7	5	7	5	9	9	7	7	7	5	7	7	5	5	5	7	7	7	7
79	1	2	2	2	3	1	2	5	1	9	1	9	9	1	1	1	1	1	1	5	3	1	7	5	7	7	9	9	9	9	9	9	9	9	9	9	9	9	9	9	9
80	2	2	2	2	2	3	2	3	7	9	7	1	7	1	1	1	1	1	1	5	7	9	9	9	7	7	9	5	5	9	7	5	7	7	5	5	7	7	7	7	5
81	1	2	2	2	3	3	1	5	5	5	3	3	5	1	1	1	1	1	1	7	7	5	5	5	5	5	5	5	5	5	5	5	5	5	5	5	5	9	9	9	7
82	2	1	2	2	1	3	2	9	5	9	9	9	9	1	1	1	1	1	1	3	1	1	1	1	9	9	9	5	7	9	9	5	9	9	9	9	9	9	9	9	9
83	1	2	3	1	3	1	1	9	9	9	9	9	9	5	5	9	5	5	5	9	9	9	9	9	9	9	9	9	9	9	9	9	9	9	9	9	9	9	9	9	9
84	2	1	2	2	1	3	2	5	5	5	5	5	5	5	5	5	5	5	5	5	5	5	5	5	9	9	9	9	9	9	9	5	5	5	5	5	5	5	5	5	5
85	1	2	3	3	1	2	2	3	5	9	9	5	9	5	1	3	1	1	1	9	9	1	9	9	9	9	9	9	9	9	9	9	9	9	9	9	9	9	9	9	9
86	1	2	2	2	3	3	4	9	9	9	1	1	1	1	1	1	1	1	1	1	1	1	1	1	1	1	9	1	1	1	1	1	1	1	1	1	1	1	1	1	1
87	1	2	2	3	3	1	1	5	1	5	5	5	5	5	5	5	5	5	5	5	5	5	5	5	5	5	5	5	5	5	5	5	5	5	5	5	5	5	5	5	5
88	1	1	3	2	1	1	2	7	7	7	7	7	7	3	3	3	3	3	3	3	5	3	7	7	7	7	7	7	7	7	7	7	7	7	7	7	7	7	7	7	7
89	2	2	2	2	2	1	2	9	5	7	5	5	5	7	7	7	7	7	7	7	7	5	7	7	7	7	7	5	7	7	7	7	7	7	7	7	7	7	9	7	7
90	2	2	2	2	2	1	2	5	1	5	3	5	5	1	1	1	1	1	1	5	7	5	5	5	1	1	9	5	5	5	5	5	5	5	5	5	5	5	5	5	5
91	1	2	2	2	1	1	2	7	7	9	5	3	7	1	1	1	1	1	1	3	5	5	5	5	5	5	7	7	7	7	7	5	7	7	5	5	5	7	5	5	7
92	2	2	3	3	4	3	2	1	9	3	3	3	3	1	1	1	1	1	1	1	1	1	1	1	5	9	9	9	9	9	9	5	5	5	5	5	5	5	5	5	5
93	2	2	2	2	2	3	2	7	9	9	9	9	9	1	3	3	1	1	1	7	7	5	9	7	9	9	9	7	7	7	7	5	7	7	7	7	7	7	5	7	7
94	1	1	2	2	1	2	2	7	7	7	5	3	7	1	3	1	1	1	1	7	7	7	7	7	5	5	5	7	3	7	5	3	5	9	7	7	7	5	9	5	7
95	2	1	1	1	1	1	2	5	7	9	7	7	7	7	1	1	1	1	1	1	1	7	5	7	5	9	9	9	9	9	7	7	7	7	7	7	7	7	7	7	7
96	2	2	2	2	2	1	2	7	9	9	9	9	7	1	3	3	3	3	3	5	5	3	3	7	7	7	9	9	5	7	7	7	7	7	7	7	7	7	7	7	9
97	2	3	1	1	4	1	2	7	5	7	7	5	5	1	1	5	1	3	3	5	5	3	5	5	7	7	7	7	5	7	7	5	7	5	5	5	7	7	7	7	7
98	1	1	3	2	1	1	2	5	1	7	7	7	7	1	1	1	1	1	1	1	1	1	1	1	9	9	9	9	9	9	9	9	9	9	9	9	9	9	9	9	5
99	1	3	3	3	5	1	1	9	9	7	7	7	7	5	5	5	5	5	5	5	5	5	7	5	5	5	5	5	7	7	7	7	7	7	7	7	7	7	7	7	7
100	2	2	2	2	3	2	4	3	5	7	5	5	5	3	3	3	3	3	3	5	5	3	5	5	7	7	9	3	7	7	7	5	7	7	7	7	7	7	7	7	7
101	2	3	2	4	5	2	2	5	1	1	1	1	1	1	1	1	1	1	1	3	1	1	5	3	5	3	7	9	5	5	7	5	7	7	7	7	5	7	7	7	7
102	2	2	2	3	2	1	2	1	3	9	5	5	7	5	3	3	3	3	3	7	7	7	7	7	9	9	9	9	9	9	9	9	9	9	9	9	9	9	9	9	9
103	1	3	2	3	5	2	1	9	7	9	3	3	3	1	1	1	1	1	1	3	5	1	5	5	9	9	9	9	9	7	9	9	9	7	7	9	9	9	9	9	7
104	1	5	2	4	5	2	4	7	9	7	7	5	5	1	1	1	1	1	1	5	1	5	5	5	7	7	9	7	9	9	9	7	7	9	7	7	9	7	9	9	9
105	2	2	2	2	2	1	2	3	3	5	3	3	3	1	3	1	1	1	1	1	1	1	1	3	5	7	7	3	9	9	7	7	7	7	5	7	3	5	7	5	7
106	2	2	1	2	2	1	2	1	7	9	7	7	7	1	1	1	1	1	1	7	7	5	3	7	9	7	7	7	9	9	7	9	7	9	9	9	9	9	9	9	9
107	1	2	2	2	2	1	4	5	9	9	5	7	9	1	1	1	1	1	1	5	7	7	5	5	7	7	9	9	7	7	7	7	3	7	7	5	5	9	7	7	7
108	2	1	2	2	1	1	1	7	5	7	7	5	5	3	3	3	1	1	1	7	7	5	7	5	7	7	7	7	7	7	7	7	7	7	7	7	7	7	7	7	7
109	1	1	2	2	1	1	4	5	5	5	5	5	5	5	1	1	1	1	1	5	5	5	5	5	5	5	5	5	5	5	5	5	5	5	5	5	5	5	5	5	5
110	2	3	3	3	4	1	1	5	3	1	3	3	1	1	1	3	1	1	1	3	1	9	1	5	9	9	9	5	7	7	7	7	7	9	7	9	7	7	9	7	9
111	1	1	1	2	1	2	2	7	7	7	9	9	9	5	5	5	5	5	5	7	7	7	7	7	9	9	9	9	7	7	7	9	9	7	7	7	7	7	7	7	7
112	1	1	2	1	1	1	1	9	9	9	9	9	9	9	9	9	9	9	9	9	9	9	9	9	9	9	9	9	9	9	9	9	9	9	9	9	9	9	9	9	9
113	2	2	2	2	3	2	2	9	5	5	5	1	1	1	1	1	1	1	1	5	1	5	5	5	5	5	5	7	5	5	7	5	5	7	5	5	5	7	7	7	7
114	1	1	2	1	1	1	4	7	9	9	7	7	9	3	5	3	5	5	3	7	5	7	7	7	7	7	7	7	7	7	7	7	7	7	7	7	7	7	7	7	7
115	2	2	2	2	3	1	2	3	7	5	5	7	3	3	3	3	3	1	1	1	1	3	1	1	7	7	7	7	5	7	5	5	7	7	7	7	7	5	7	7	7
116	1	4	3	3	5	1	2	5	7	7	5	5	5	5	5	5	5	5	5	5	5	3	7	7	5	7	9	9	7	9	7	7	9	9	5	5	7	7	7	5	5
117	1	3	2	3	5	1	2	3	5	5	1	3	3	1	1	1	1	1	1	3	5	1	3	1	7	5	9	9	9	9	7	7	9	9	5	5	5	3	3	3	3
118	2	1	2	2	1	2	2	3	3	7	3	7	3	3	5	5	5	5	5	5	5	5	3	7	5	5	5	3	3	5	5	3	5	5	7	7	7	7	7	7	5
119	1	2	2	1	2	1	1	5	5	5	1	5	5	5	5	5	5	5	5	5	5	5	5	5	5	5	5	5	5	5	5	5	5	5	5	5	5	5	5	5	5
120	1	4	2	4	5	1	2	5	7	7	7	7	7	3	3	3	3	3	3	5	5	5	5	5	5	7	5	7	7	7	7	7	7	7	7	7	7	7	7	7	7
121	1	2	2	2	1	1	2	7	7	5	7	7	7	3	3	3	3	3	3	7	7	7	7	7	7	5	9	5	5	5	7	5	7	7	7	7	7	7	7	7	7
122	1	2	2	2	1	1	2	7	5	7	3	5	7	1	3	5	3	3	1	7	7	5	7	7	5	5	7	7	7	7	7	5	7	7	7	7	7	5	7	7	5
123	1	2	2	2	2	1	2	1	1	1	1	1	1	1	1	1	1	1	1	1	1	1	1	1	9	9	9	9	9	9	9	5	7	7	1	1	1	1	1	1	1
124	1	2	2	2	1	1	2	7	7	7	7	5	3	3	3	3	3	3	3	5	7	5	7	5	5	7	7	5	7	7	7	5	7	7	7	7	7	7	5	5	7
125	2	1	2	2	1	1	2	9	9	9	7	7	9	1	3	1	1	1	1	7	7	9	9	9	9	9	9	7	7	9	9	7	9	9	9	7	5	5	7	7	7
126	1	2	2	2	3	1	1	7	7	5	7	1	5	1	1	1	1	1	1	5	5	5	7	5	7	5	7	7	7	7	7	7	7	7	7	7	7	7	7	7	7
127	2	1	2	2	1	1	1	7	7	7	7	7	7	1	1	1	1	1	1	7	7	7	7	7	7	7	9	7	5	9	7	3	7	7	3	3	5	5	5	3	3
128	1	1	2	2	1	2	2	7	9	7	7	5	9	1	1	1	1	1	1	5	7	7	7	5	9	9	9	1	9	9	9	3	9	9	9	9	9	9	9	9	9
129	2	1	2	2	2	1	1	9	9	5	5	9	9	5	5	5	5	5	3	5	5	1	9	5	5	7	9	9	9	9	9	5	9	9	9	9	9	9	5	7	9
130	2	1	2	2	1	1	2	9	7	7	9	5	9	1	3	1	1	1	1	5	1	1	7	5	5	7	9	9	7	9	9	7	7	9	5	7	7	5	9	7	5
131	2	2	2	2	1	1	2	7	7	7	5	7	7	5	1	1	1	1	1	5	5	5	7	5	7	7	5	7	7	7	7	7	7	7	7	7	7	7	7	7	7
132	2	2	3	3	1	2	1	9	9	9	9	9	9	1	1	1	1	1	1	7	5	5	7	5	3	3	7	7	7	5	5	3	7	5	7	5	5	5	7	7	7
133	2	2	2	2	2	3	1	7	5	5	3	5	9	3	5	7	3	3	1	7	5	5	7	5	5	5	7	3	7	7	7	5	7	7	9	7	9	7	7	7	7
134	1	3	2	2	5	1	2	5	5	5	5	5	5	5	5	5	5	5	5	5	5	5	5	5	5	5	9	9	9	9	9	9	9	9	9	9	9	9	9	9	9
135	1	3	3	2	4	3	2	1	5	7	3	1	5	1	1	1	1	1	1	3	3	1	1	5	5	5	1	5	7	7	9	5	7	9	9	9	9	5	7	7	9
136	2	2	2	3	3	2	2	1	1	1	1	1	1	1	1	1	1	1	1	1	1	1	1	1	9	9	9	9	9	9	9	9	9	9	9	9	9	9	9	9	9
137	2	3	2	2	4	1	4	1	1	1	1	1	1	1	1	1	1	1	1	1	1	1	1	1	5	5	9	9	9	7	9	7	9	9	5	5	5	5	5	9	5
138	1	2	3	3	4	3	2	7	7	9	9	7	7	1	1	1	1	1	1	7	7	7	7	7	9	9	9	9	7	7	9	9	7	9	9	9	9	9	7	9	9
139	2	3	1	4	5	3	2	7	9	9	7	1	5	1	1	1	1	1	1	1	1	1	7	3	9	9	9	9	9	9	9	9	5	9	9	7	9	9	9	9	9
140	1	3	2	3	5	1	2	5	5	5	5	5	7	1	3	1	1	1	1	3	1	5	3	3	5	5	5	9	7	7	7	7	5	5	5	5	7	5	5	5	5
141	1	2	1	2	2	1	4	9	9	7	7	7	7	5	5	5	5	5	5	7	7	7	7	7	7	7	7	9	7	9	9	5	7	5	5	7	7	7	7	7	7
142	1	2	2	3	2	1	1	5	3	5	5	9	9	3	3	1	1	3	3	9	9	3	5	3	3	7	3	3	9	7	9	9	7	7	7	9	9	7	7	7	9
143	1	2	2	2	2	2	1	7	3	7	5	3	5	1	3	3	3	3	3	3	3	5	5	5	3	5	7	7	5	7	7	5	7	7	7	7	7	5	5	7	7
144	1	3	2	3	4	2	1	7	5	7	5	5	5	1	1	1	1	1	1	5	5	5	5	5	5	5	7	7	5	5	5	5	7	5	5	5	5	5	1	5	5
145	2	2	3	2	1	2	1	5	5	7	5	5	5	1	1	1	1	1	1	5	5	5	5	5	7	7	7	7	7	7	7	7	7	7	5	5	5	5	5	7	5
146	2	2	2	2	2	2	2	7	5	5	3	5	5	3	3	3	3	3	3	3	3	3	3	3	5	5	7	5	7	7	7	5	7	7	7	7	7	7	7	7	7
147	2	2	2	2	2	2	2	9	9	9	9	9	9	5	5	5	5	5	5	9	9	9	9	9	9	9	9	9	9	9	9	9	9	9	9	9	9	9	9	9	9
148	1	2	2	2	3	2	1	5	5	5	5	5	5	1	1	1	1	1	1	5	5	1	5	3	5	5	9	5	5	5	5	5	5	5	5	5	5	5	5	5	5
149	2	2	2	2	3	1	1	5	5	5	5	3	3	1	1	1	1	1	1	3	5	5	5	3	5	5	9	9	5	7	7	7	7	7	5	5	5	5	7	3	3
150	2	2	2	3	3	2	2	7	7	9	9	7	9	7	3	1	3	3	3	7	9	7	9	9	7	7	9	9	9	9	9	5	7	7	7	7	9	7	7	7	9
151	1	2	2	1	1	1	2	9	9	9	9	9	9	9	5	5	5	5	5	5	5	5	5	5	5	5	5	5	5	5	5	5	5	5	5	5	5	5	7	7	5
152	1	4	1	2	5	2	2	9	9	9	9	9	9	1	1	5	5	5	1	9	9	9	9	9	9	9	9	9	9	9	9	9	9	9	9	9	9	9	9	9	9
153	1	2	2	2	1	2	2	9	9	9	7	3	9	3	3	3	1	3	1	5	5	7	7	7	9	9	9	7	9	7	9	7	7	7	7	7	7	7	9	7	7
154	1	2	2	2	1	2	2	7	9	7	7	9	9	5	1	1	1	1	1	1	7	5	7	7	7	7	7	9	7	9	9	7	7	7	7	7	7	7	7	7	7
155	2	1	4	5	2	1	2	1	1	1	1	1	1	1	1	1	1	1	1	1	1	3	1	1	1	1	1	1	1	3	5	3	5	3	1	3	3	5	3	3	5
156	2	2	2	1	1	1	2	7	7	9	5	5	7	5	3	3	3	3	3	5	5	5	5	5	5	5	7	7	7	7	7	5	5	7	7	7	7	7	7	7	5
157	2	1	2	2	1	1	2	5	1	7	5	1	3	1	1	1	1	1	1	1	1	1	1	1	1	1	3	5	5	5	5	5	5	5	5	5	5	5	5	5	5
158	2	2	3	3	3	2	2	5	7	7	5	7	7	3	3	5	5	3	3	7	7	5	5	5	7	9	9	9	9	9	9	7	9	7	7	7	7	7	7	7	7
159	1	1	2	1	1	1	2	7	7	7	5	5	5	5	5	3	3	3	3	7	5	7	7	7	7	7	7	7	7	7	7	5	7	7	7	7	5	7	7	7	7
160	1	1	2	1	1	1	4	9	9	9	9	9	9	9	9	9	9	9	9	9	9	7	9	9	9	9	9	9	9	9	9	9	9	9	9	9	9	9	9	9	9
161	1	1	2	2	1	1	2	7	7	7	5	7	9	5	7	7	7	7	7	7	7	7	7	7	9	9	9	9	9	9	9	9	9	9	9	9	9	9	9	9	9
162	1	1	2	1	1	3	4	5	5	5	5	9	9	1	1	5	1	1	1	7	5	3	5	5	7	9	9	9	7	7	9	9	9	9	5	7	7	7	7	7	7
163	2	1	1	1	1	1	2	5	3	7	3	3	3	1	1	1	3	3	3	3	3	3	5	3	5	3	5	5	7	5	5	3	5	7	5	5	3	5	5	5	5
164	1	1	2	2	1	1	4	7	7	7	7	7	7	7	7	7	7	7	7	7	7	7	7	7	7	7	7	7	7	7	7	7	7	7	7	7	7	7	7	7	7
165	1	1	2	1	1	1	2	7	7	9	7	3	7	1	1	1	1	1	1	7	7	5	7	7	7	7	9	9	7	7	7	7	7	9	7	9	9	9	9	7	9
166	1	3	2	4	5	1	2	9	9	9	9	9	9	1	7	7	7	7	7	9	9	5	9	7	5	5	9	9	9	9	9	7	9	9	9	9	9	9	9	9	9
167	1	2	2	1	2	1	2	7	7	7	7	7	7	3	3	3	3	3	3	5	3	3	3	7	7	7	7	7	7	7	7	5	7	7	7	7	7	7	7	7	7
168	1	2	2	2	3	1	2	3	3	3	1	1	5	1	1	1	1	1	1	3	1	5	1	5	7	9	9	9	9	9	9	9	9	9	5	5	5	7	3	5	5
169	1	2	2	2	3	1	2	3	7	7	5	7	7	3	1	3	3	3	3	7	5	7	7	7	7	7	9	9	9	9	9	9	9	9	9	9	7	7	7	7	7
170	1	2	2	3	3	1	1	9	9	9	9	7	9	9	9	9	9	9	9	9	9	9	9	9	9	9	9	9	9	9	9	9	7	7	7	7	7	7	7	7	7
171	2	2	2	2	3	1	2	9	7	9	3	9	9	1	1	1	1	1	1	9	5	1	5	5	9	9	9	9	9	9	9	7	9	9	9	9	9	9	9	9	9
172	2	1	2	2	2	1	4	9	5	7	7	9	9	7	3	5	5	5	5	7	5	3	7	7	9	9	9	7	9	9	9	7	9	9	7	7	7	5	5	5	7
173	2	2	3	2	2	1	2	9	9	9	9	9	9	7	7	7	3	5	5	9	7	5	7	7	5	5	9	9	9	9	9	5	9	5	5	3	3	7	7	7	7
174	2	2	2	3	3	1	1	9	7	9	9	9	9	9	9	9	9	9	9	9	9	5	9	9	9	9	9	9	9	9	9	9	9	9	9	9	9	9	9	9	9
175	2	2	2	3	3	1	2	9	7	7	7	7	7	5	7	7	7	5	5	7	7	7	7	7	7	7	7	9	7	7	7	7	7	7	7	7	7	7	7	7	7
176	1	2	2	2	1	1	2	7	7	7	7	7	7	5	5	7	5	5	5	5	5	5	7	7	7	7	7	9	7	9	7	7	7	7	7	7	7	9	9	9	9
177	2	2	2	2	2	1	2	9	9	9	9	9	9	9	9	7	5	3	9	9	9	9	9	9	9	9	9	9	5	7	9	5	7	9	9	7	9	9	5	7	7
178	1	2	2	3	3	1	2	7	7	7	7	7	7	3	1	1	1	1	1	5	5	5	5	5	7	7	7	7	7	7	7	7	7	7	7	7	7	7	7	7	7
179	1	2	2	2	2	2	1	7	7	9	7	7	5	3	3	1	1	1	1	5	7	7	7	7	9	7	5	7	7	7	7	5	7	7	7	7	5	7	7	7	9
180	2	2	3	1	2	1	2	5	5	3	5	3	5	1	1	1	1	1	1	3	3	3	5	3	7	7	7	7	7	7	7	7	7	7	5	7	5	5	5	7	7
181	2	2	2	3	3	1	2	5	7	5	5	7	5	1	1	1	1	1	1	3	5	1	3	3	5	5	5	7	7	7	7	5	7	7	7	7	7	7	7	7	7
182	2	2	3	2	1	1	4	9	9	9	9	9	9	3	5	5	5	3	3	7	7	7	7	7	7	9	7	9	7	7	7	7	9	9	9	9	9	9	9	9	9
183	2	1	3	2	1	1	4	7	9	5	7	7	9	3	5	5	1	3	3	9	9	7	7	7	9	9	9	9	9	9	9	7	9	9	9	9	7	7	7	7	9
184	1	3	2	3	5	2	1	5	5	5	5	1	1	1	1	1	1	1	1	1	1	1	5	1	9	9	9	9	9	9	9	5	9	9	9	9	9	9	9	9	9
185	1	3	2	3	4	2	2	9	9	9	9	9	9	9	9	9	9	9	9	9	9	9	9	9	9	9	9	9	9	9	9	9	9	9	9	9	9	9	9	9	9
186	1	2	2	2	3	2	2	9	9	9	9	9	9	7	7	7	7	7	7	9	9	9	9	9	9	9	9	9	9	5	9	9	9	9	9	9	9	9	9	9	9
187	1	2	1	2	1	1	2	1	1	1	1	1	1	1	1	1	1	1	1	1	1	1	5	1	7	7	7	7	7	7	7	7	7	7	7	7	7	7	7	7	7
188	1	2	2	2	2	2	2	7	5	5	7	5	5	1	3	3	3	3	3	7	5	5	7	5	7	7	7	7	7	5	9	9	7	7	7	7	7	7	7	7	7
189	2	2	2	2	3	1	2	9	9	9	9	9	9	1	1	1	1	1	1	7	5	7	7	5	7	7	7	7	7	7	7	5	7	7	7	7	7	7	7	7	7
190	2	2	2	3	4	2	2	9	9	9	9	7	9	5	5	5	5	5	5	7	7	9	9	7	9	9	9	9	9	9	9	9	9	9	9	9	9	9	9	9	9
191	1	3	2	2	3	1	2	5	5	5	5	5	5	1	1	1	1	1	1	7	5	5	7	5	9	9	9	9	7	9	7	7	7	7	7	7	7	7	7	7	7
192	2	2	2	2	3	2	1	9	9	9	9	7	9	7	5	5	5	5	7	9	9	7	7	7	9	9	9	9	9	9	9	9	9	9	9	9	9	9	9	9	9
193	1	2	3	3	3	1	2	7	7	7	7	7	7	3	3	3	3	3	3	7	7	7	7	7	7	7	7	9	7	7	7	7	7	7	7	7	9	7	7	7	9
194	1	2	3	3	3	1	2	7	7	7	7	7	7	5	3	3	3	3	3	7	9	7	7	7	7	7	7	9	7	7	7	7	7	7	7	7	7	7	7	7	7
195	1	3	2	3	5	2	2	9	9	9	9	9	9	5	5	5	5	5	5	9	9	9	9	9	9	9	9	9	9	9	9	9	9	9	9	9	9	9	9	9	9
196	2	2	3	3	2	1	1	7	5	5	5	5	5	1	1	3	3	3	3	3	3	3	3	3	3	3	3	3	3	5	5	5	5	5	5	5	5	5	5	5	5
197	2	2	2	2	1	1	2	5	3	3	1	7	5	1	3	1	1	1	1	1	5	1	1	1	7	5	9	9	7	5	9	1	7	7	7	7	3	7	9	5	9
198	2	2	3	2	2	1	2	7	7	7	7	7	7	7	7	5	5	7	5	7	7	3	7	7	7	7	9	9	7	7	9	7	7	7	7	7	7	7	7	7	7
199	1	2	2	2	3	1	2	9	9	9	5	7	7	3	3	3	3	3	3	5	7	5	7	5	5	5	5	5	5	5	5	3	5	5	5	5	5	5	7	7	7
200	2	2	3	2	1	1	2	7	7	7	7	9	9	5	5	3	3	3	3	7	9	5	7	7	9	9	9	9	9	9	9	9	9	9	9	7	7	7	7	7	7
